# Supplementary material for: An original potentiating mechanism revealed by the cryo-EM structures of the human α7 nicotinic receptor in complex with nanobodies
Source: Nat Commun. 2023 Sep 25;14:5964. doi: 10.1038/s41467-023-41734-4 (PMC10520083; doi:10.1038/s41467-023-41734-4)
Supplement: Supplementary file 4 — Source Data [file 41467_2023_41734_MOESM4_ESM.xlsx]

## Sheet: Fig2
Panel d
		LoopC capping (A)	Cysloop motion (A)
	E3Nic	10	11.2
	C4Nic	10	11
	E3Apo	9.5	10.7
	C4Apo	18.3	8.6
	Apo-dtg	17.4	8
	EVP-dtg	10.6	10
	EVP/PNU-dtg	9.9	9.8
	Bgt-nd	17.8	8.6
	Epi-nd	10.5	10.5
	Epi/PNU-nd	11	10.9

## Sheet: Fig6
Panel b
		Control												with E3
Ach (M)		Cell1	Cell2	Cell3	Cell4	Cell5	Cell6	Cell7	Cell8	Cell9	Cell10	Cell11		Cell1	Cell2	Cell3	Cell4	Cell5	Cell6	Cell7	Cell8	Cell9	Cell10	Cell11
0.0000001		0					0.0275	0.00567376	0.01659412	0.01941176	0.02898792	0.02259205		0					0.09821277	0.06161159	0.08641189	0.10626679	0.11820535	0.10806314
0.0000003		0.09140475	0.06942982	0.02878867	0.13580498	0.02063748	0.1099	0.0420656	0.1039173	0.09870588	0.11591004	0.10334928		0.25936037	0.23558705	0.1348281	0.18664944	0.05108581	0.21506383	0.21772295	0.40474168	0.30407341	0.3354616	0.25543942
0.000001		0.24182168	0.20146199	0.09375983	0.40325038	0.05128783	0.3058	0.15150709	0.27959739	0.25882353	0.4153686	0.39692116		0.53432137	0.41754453	0.33781764	0.28647717	0.13915244	0.38646809	0.47580353	0.70665251	0.54476276	0.70539258	0.7050128
0.000003		0.29105196	0.29356725	0.15621395	0.47404774	0.11278171	0.47	0.27664007	0.33607182	0.41823529	0.65389421	0.69972956		0.48166927	0.47500479	0.29895366	0.36907838	0.15121231	0.46544681	0.69144409	0.96886058	0.67457475	0.78912856	0.81697952
0.00001		0.30339962	0.30910819	0.2501311	0.51335703	0.16113973	0.5579	0.39824911	0.70995647	0.53411765	0.85185339	0.83420012		0.56942278	0.52288834	0.4	0.43789836	0.25441704	0.55531915	0.87369851	0.914862	0.76902417	0.9811044	0.95499147
0.00003		0.36561899	0.62134503	0.37577347	0.69253428	0.35489375	0.5847	0.51052748	0.84548422	0.70823529	0.89812578	0.91075515		0.7800312	0.76613676	0.72944694	0.70921619	0.64227282	0.68408511	1.00271616	0.97834395	0.80295434	0.95422778	0.89703498
0.0001		0.68425273	0.9005848	0.63277399	0.9702387	0.90450741	0.8832	0.67650709	0.99292709	0.89688235	0.98633903	0.97539006		0.96918877	0.91936411	1.00747384	0.93789836	1.10746363	0.84204255	1.02987777	1.00474168	0.93554163	0.93343399	1.08361775
0.0003		0.93778063	1.00877193	0.7207656	1.00457085	0.88019961	1.0083	0.75469858	0.93808487	0.98447059	1.00791337	1.03430414		1.03646646	1.00555449	0.95575486	1.00938846	1.00554501	0.79217021	0.92349479	1.02285916	0.92166517	1.05953408	1.01322526
0.001		0.95253368	0.9502924	0.86738332	0.84306755	1.06802962								0.91068643	0.91936411	0.99940209	0.94677003	0.87969639
Panel d
	buffer				with E3
	Cell1	Cell2	Cell3	Cell4	Cell1	Cell2	Cell3	Cell4
Holding current	0.01	0.05	0	0	4.1509434	4.81481481	8.14285714	6.8
Panel f
	E3			E3 R56A
	α7 WT	α7 S25A		α7 WT
Cell1	1.098221472	0.97887715		1.019517492
Cell2	1.543133696	0.92994746		0.958293153
Cell3	1.468487509	1.20556641		1.323554909
Cell4	1.219683145	0.98023		1.112655556
Cell5	1.269087286			1.09704397
Cell6	1.412515188			1.055342402

## Sheet: SuppFig1
Panel g
	E3				C4
	∆ICD_cryo	FL_cryo	wild-type		∆ICD_cryo
Cell1	1.55686366	2.629556	2.33732612		1.09901856
Cell2	1.88248848	3.38557214	3.20430433		1.03017449
Cell3	1.56014214	3.045543	2.22626949		1.02009901
Cell4	1.5041193				0.744
Cell5					1.26
Panel i
	PNU		PNU+E3		E3
Cell1	4.99229584		6.96274118		1.15841584
Cell2	3.50899743		8.46229649		1.61712932
Cell3	4.8001259		5.51294464		2.01213347
Cell4	5.00390016		6.20366599		1.56827561
Cell5	5.87382161		6.37583893		1.67201835
Cell6	4.84830458		6.73325287		1.82442516
Cell7	4.78518519		5.85675039		1.56245904
Cell8	3.39588718		7.60553471
Cell9	6.02610386
Cell10	2.4440884

## Sheet: SuppFig4
Panel g
	E3 E110Q	E3 C95S - C114V	E3 R108Q	E3 R56A	E3 WT
Cell1	1.24739311	1.145683636	1.02198706	1.019517492	1.098221472
Cell2	1.16401772	1.432553089	1.476794319	0.958293153	1.543133696
Cell3	1.29115805	1.457616847	1.33770368	1.323554909	1.468487509
Cell4	1.41320802	1.296354344	1.560426958	1.112655556	1.219683145
Cell5	1.07933354	1.296577791	1.11542355	1.09704397	1.269087286
Cell6	1.0996067	1.40777658	1.14969361	1.055342402	1.412515188

## Sheet: SuppFig14
Panel b
	Ach( M)	ctrl			+E3
		Cell1	Cell2	Cell3	Cell1	Cell2	Cell3
	0.000001	0.00024888	0.0000155135	0.000014721	0.0000128733	0.000149678	0.0000157456
	0.000003	0.00024888	0.0000155135	0.0000014721	0.000257467	0.0000149678	0.0000157456
	0.00001	0.002264808	0.003381942	0.001692919	0.009127188	0.007034875	0.002912927
	0.00003	0.111747138	0.080018616	0.053761225	0.197090628	0.151624008	0.108014486
	0.0001	0.716525635	0.727582997	0.58707493	0.658341916	0.597215986	0.516454102
	0.0003	0.947162768	0.95408005	0.766229943	0.947953141	0.839694656	0.768382932
	0.001	0.995769039	1.013962147	0.975945827	0.957505149	0.957940428	0.88017635
	0.003	1.014186162	1.004948805	1.008390991	1.00669413	1.008232301	1.023460872
Panel c
Ach (µM)	10	30	100	300	1000	3000
Cell1	3.8956044	1.70489978	0.88815561	0.96745671	0.92950512	0.9595092
Cell2	2.1559633	1.96393951	0.85074627	0.91219512	0.97919217	1.03984316
Cell3	1.60869565	1.87842278	0.8224674	0.93756004	0.84318813	0.94890511
Panel d
Ach (µM)	0.1	0.3	1	3	10	30	100	300	1000
Cell1	10.6328125	2.33333333	1.81697613	1.36088154	1.54334038	1.75438596	1.16475275	0.90885773	0.78619529
Cell2	4.00327869	2.59001895	1.5820029	1.23505976	1.29120749	0.94117647	0.77922078	0.76086957	0.73846154
Cell3	7.19393939	8.21493625	6.31991051	3.35683115	2.80503145	3.4049679	2.79274053	2.3259367	2.02103863
Cell4	2.33333333	1.62079282	0.83778338	0.9181487	1.00593589	1.20768554	1.13997069	1.18493428	1.32433735
Cell5	2.33333333	3.7800312	4.14312618	2.04738795	2.41098901	2.76358523	1.86968748	1.74450419	1.25776987
Cell6		5.06796628	3.07504389	2.4473642	2.14814403	1.92316041	1.49063032	1.19816751
Cell7		2.99424084	1.94298502	2.21628622	0.99065062	0.88957529	0.77791781	0.83824382
Cell8		4.04827175	2.76590909	2.11954993	1.89207048	1.48986711	1.37076146	1.23028203
Cell9		1.81697613	1.36088154	1.54334038	1.75438596	1.16475275	0.90885773	0.78619529
Cell10		1.81697613	1.36088154	1.54334038	1.75438596	1.16475275	0.90885773	0.78619529
